# Supplementary material for: Genotyping of Le and Af Haplotypes in Dry Pea (Pisum sativam L.) with Field Trials: Short and Semi-Leafless Plants Are Not Always Better in Kazakhstan
Source: Plants (Basel). 2025 Nov 14;14(22):3479. doi: 10.3390/plants14223479 (PMC12656293; doi:10.3390/plants14223479)
Supplement: Supplementary file 1 [file plants-14-03479-s001.zip]

Archive with 1 entries (1 files):
- plants-3930171-supplementary.pdf
